# Supplementary material for: Tertiary Lymphoid Structures Are Associated with Progression-Free Survival of Peripheral Neuroblastic Tumor Patients
Source: Cancers (Basel). 2025 Apr 12;17(8):1303. doi: 10.3390/cancers17081303 (PMC12025499; doi:10.3390/cancers17081303)
Supplement: Supplementary file 1 [file cancers-17-01303-s001.zip]

Archive with 1 entries (1 files):
- cancers-3528567-supplementary.pdf
